# Supplementary material for: Employing the Interpretable Ensemble Learning Approach to Predict the Bandgaps of the Halide Perovskites
Source: Materials (Basel). 2024 Jun 2;17(11):2686. doi: 10.3390/ma17112686 (PMC11173945; doi:10.3390/ma17112686)
Supplement: Supplementary file 1 [file materials-17-02686-s001.zip]

Archive with 3 entries (3 files):
- materials-2994748-Figure S1.pdf
- materials-2994748-Table S1. dataset.xlsx
- materials-2994748-Table S2. MASn1-xPbxI3.xlsx
