# Supplementary material for: Employing the Interpretable Ensemble Learning Approach to Predict the Bandgaps of the Halide Perovskites
Source: Materials (Basel). 2024 Jun 2;17(11):2686. doi: 10.3390/ma17112686 (PMC11173945; doi:10.3390/ma17112686)
Supplement: Supplementary file 1 [file materials-17-02686-s001.zip › materials-2994748-Table S1. dataset.xlsx]

## Sheet: Sheet1
MA	FA	Cs	Pb	Sn	Br	Cl	I	Bandgap	article source
1	0	0	0	1	0	0	1	1.3	Anomalous Band Gap Behavior in Mixed Sn and Pb Perovskites Enables Broadening of Absorption Spectrum in Solar Cells
1	0	0	0.5	0.5	0	0	1	1.17
1	0	0	0.25	0.75	0	0	1	1.17
1	0	0	1	0	0.167	0	0.833	1.72	Manipulating crystallization of organolead mixed-halide thin films in antisolvent baths for wide-bandgap perovskite solar cells
0.1615	0.7885	0.05	1	0	0.4	0	0.6	1.71	Matching charge extraction contact for wide‐bandgap perovskite solar cells
0	0.6	0.4	1	0	0.3	0	0.7	1.75	Compositional Engineering for Efficient Wide Band Gap Perovskites with Improved Stability to Photoinduced Phase Segregation
0.17	0.83	0	1	0	0.4	0	0.6	1.72	Efficient ambient-air-stable solar cells with 2D–3D heterostructured butylammonium-caesium-formamidinium lead halide perovskites
0	0.8	0.2	1	0	0.3	0	0.7	1.75	Achieving a high open-circuit voltage in inverted wide-bandgap perovskite solar cells with a graded perovskite homojunction
0.2	0.65	0.15	1	0	0.2	0	0.8	1.68	Bimolecular additives improve wide-band-gap perovskites for efficient tandem solar cells with CIGS
0.1445	0.7055	0.15	1	0	0.2	0	0.8	1.64	Highly efficient all-inorganic perovskite solar cells with suppressed non-radiative recombination by a Lewis base
0	0	1	1	0	0	0	1	1.73	Tailoring C60 for Efficient Inorganic CsPbI2Br Perovskite Solar Cells and Modules
0	0	1	1	0	0.333	0	0.667	1.8	Triple-halide wide–band gap perovskites with suppressed phase segregation for efficient tandems
0	0.75	0.25	1	0	0.2	0	0.8	1.68	Efficient, stable silicon tandem cells enabled by anion-engineered wide-bandgap perovskites
0.2	0.65	0.15	1	0	0.2	0	0.8	1.67
0	0.83	0.17	1	0	0.4	0	0.6	1.75	Effect of non-stoichiometric solution chemistry on improving the performance of wide-bandgap perovskite solar cells
0	0.85	0.15	1	0	0.27	0	0.73	1.72	Benzylamine‐Treated Wide‐Bandgap Perovskite with High Thermal‐Photostability and Photovoltaic Performance
1	0	0	1	0	0.2	0	0.8	1.72	Composition‐Tuned Wide Bandgap Perovskites: From Grain Engineering to Stability and Performance Improvement
0	0.83	0.17	1	0	0.4	0	0.6	1.74	A mixed-cation lead mixed-halide perovskite absorber for tandem solar cells
0	0.17	0.83	1	0	0.25	0	0.75	1.65	Dipolar cations confer defect tolerance in wide-bandgap metal halide perovskites
0	0.15	0.85	1	0	0.27	0	0.73	1.72	Interfacial Passivation for Perovskite Solar Cells: The Effects of the Functional Group in Phenethylammonium Iodide
0	0.83	0.17	1	0	0.4	0	0.6	1.72	Record Open‐Circuit Voltage Wide‐Bandgap Perovskite Solar Cells Utilizing 2D/3D Perovskite Heterostructure
1	0	0	1	0	0.067	0	0.933	1.78	Highly efficient all-inorganic perovskite solar cells with suppressed non-radiative recombination by a Lewis base
0	0.17	0.83	1	0	0.267	0	0.733	1.72	Composition‐Tuned Wide Bandgap Perovskites: From Grain Engineering to Stability and Performance Improvement
0.81	0	0.19	1	0	0	0	1	1.59	Improved Optics in Monolithic Perovskite/Silicon Tandem Solar Cells with a Nanocrystalline Silicon Recombination Junction
0	0.81	0.19	1	0	0.22	0	0.78	1.63
0.37	0.48	0.15	1	0	0.33	0	0.67	1.69	Toward Full Solution Processed Perovskite/Si Monolithic Tandem Solar Device With PCE Exceeding 20%
0.83	0.05	0.12	1	0	0.32	0	0.68	1.69	Monolithic perovskite/Si tandem solar cells exceeding 22% efficiency via optimizing top cell absorber
0.25	0.75	0	1	0	0.24	0	0.76	1.65	Transparent electrode for monolithic perovskite/silicon-heterojunction two-terminal tandem solar cells
0.18	0.74	0.08	1	0	0.12	0	0.88	1.65	Solvent Engineering to Balance Light Absorbance and Transmittance in Perovskite for Tandem Solar Cells
0.225	0.675	0.1	1	0	0.22	0	0.78	1.67	Monolithic Perovskite/Silicon-Heterojunction Tandem Solar Cells with Open-Circuit Voltage of over 1.8 V
0.23	0.69	0.08	1	0	0.22	0	0.78	1.67	Fully textured monolithic perovskite/silicon tandem solar cells with 25.2% power conversion efficiency
0	0.83	0.17	1	0	0.17	0	0.83	1.63	23.6%-efficient monolithic perovskite/silicon tandem solar cells with improved stability
0.1615	0.7885	0.05	1	0	0.18	0	0.82	1.63	Infrared Light Management Using a Nanocrystalline Silicon Oxide Interlayer in Monolithic Perovskite/Silicon Heterojunction Tandem Solar Cells with Efficiency above 25%
0.9	0	0.1	1	0	0.1	0	0.9	1.6	Blade-Coated Perovskites on Textured Silicon for 26%-Efficient Monolithic Perovskite/Silicon Tandem Solar Cells
0.03	0.7566	0.213	1	0	0.146	0.03	0.8245	1.67	Triple-halide wide–band gap perovskites with suppressed phase segregation for efficient tandems
0.15	0.8	0.05	1	0	0.25	0	0.75	1.68	Enhancing Charge Transport of 2D Perovskite Passivation Agent for Wide‐Bandgap Perovskite Solar Cells Beyond 21%
0	1	0	1	0	0	0	1	1.517	Homogenous Alloys of Formamidinium Lead Triiodide and Cesium Tin Triiodide for Efficient Ideal-Bandgap Perovskite Solar Cells
0	0.6	0.4	0.6	0.4	0	0	1	1.24
0	0	1	1	0	0	0	1	1.8	Graded Bandgap CsPbI2+xBr1?xPerovskite Solar Cells with a Stabilized Efficiency of 14.4%
0	0	1	1	0	0.33	0	0.67	1.91
0	0	1	1	0	1	0	0	2.3	Toward charge extraction in all-inorganic perovskite solar cells by interfacial engineerin
1	0	0	1	0	1	0	0	2.22	A novel approach for?preparation of? CH3NH3PbBr3 via?direct transformation of?electrodeposited PbO2 for?photodetector application
0	0	1	0.75	0.25	0.67	0	0.33	1.78	Inorganic WideBandgap Perovskite Solar Cells
0	0	1	1	0	0.67	0	0.33	2.04
0	0	1	0.5	0.5	0.67	0	0.33	1.72
0	0	1	0.25	0.75	0.67	0	0.33	1.64
0	0.85	0.15	1	0	0.29	0	0.71	1.72	Minimizing Voltage Loss in Wide-bandgap Perovskites for Tandem Solar Cells
0.15	0.79	0.06	1	0	0.29	0	0.71	1.78	Maximizing and stabilizing luminescence from halide perovskites with potassium passivation
0	0.83	0.17	1	0	0.27	0	0.73	1.72	Amide-Catalyzed Phase-Selective Crystallization ReducesDefect Density in Wide-Bandgap Perovskites
0.05	0.83	0.12	1	0	0.4	0	0.6	1.74	Dipolar cations confer defect tolerance in wide-bandgap metal halide perovskites
0.15	0.8	0.05	1	0	0.25	0	0.75	1.65
0	0.8	0.2	1	0	0.25	0	0.75	1.67
1	0	0	0.26	0.74	0	0	1	1.28	Large-Grain Tin-Rich Perovskite Films for Efficient Solar Cells via Metal Alloying Technique
1	0	0	0.4	0.6	0.133	0	0.867	1.25	Mixed-halide Pb-Sn binary perovskite films with various Sn-content for Pb-reduced solar cells
0.3	0.7	0	0.7	0.3	0	0	1	1.26	Low-bandgap mixed tin–lead iodide perovskite with large grains for high performance solar cells
0	0.7	0.3	0.7	0.3	0	0	1	1.3	Homogenous Alloys of Formamidinium Lead Triiodide and Cesium Tin Triiodide for Efficient Ideal-Bandgap Perovskite Solar Cells
0	1	0	0.75	0.25	0	0	1	1.36	Composition and Interface Engineering for Efficient and Thermally Stable Pb–Sn Mixed Low‐Bandgap Perovskite Solar Cells
0.5	0.5	0	0.5	0.5	0	0	1	1.25	Highly Efficient 17.6% Tin–Lead Mixed Perovskite Solar Cells Realized through Spike Structure
0.4	0.6	0	0.4	0.6	0	0	1	1.25	Integrating Ultrathin Bulk-Heterojunction Organic Semiconductor Intermediary for High-Performance Low-Bandgap Perovskite Solar Cells with Low Energy Loss
0.4	0.6	0	0.4	0.6	0.06	0	0.94	1.27	Reducing Saturation-Current Density to Realize High-Efficiency Low-Bandgap Mixed Tin–Lead Halide Perovskite Solar Cells
0.15	0.85	0	0.6	0.4	0.15	0	0.85	1.28	Improved Efficiency and Stability of Pb/Sn Binary Perovskite Solar Cells Fabricated by Galvanic Displacement Reaction
0	0	1	1	0	0.4	0	0.6	1.93	Large Conduction Band Energy Offset is Critical for High Fill Factors in Inorganic Perovskite Solar Cells
1	0	0	0.38	0.62	0	0	1	1.28	Large-Grain Tin-Rich Perovskite Films for Efficient Solar Cells via Metal Alloying Technique
1	0	0	0.7	0.3	0	0	1	1.39
1	0	0	0.2	0.8	0	0	1	1.24
1	0	0	0.4	0.6	0.133	0	0.867	1.26	Lewis-Adduct Mediated Grain-Boundary Functionalization for Efficient Ideal-Bandgap Perovskite Solar Cells with Superior Stability
0	0.75	0.25	0.5	0.5	0	0	1	1.25	Tin–lead halide perovskites with improved thermal and air stability for efficient all-perovskite tandem solar cells
0	1	0	0.85	0.15	0	0	1	1.51	Metallic tin substitution of organic lead perovskite films for efficient solar cells
0.4	0.6	0	0.4	0.6	0.1	0	0.9	1.4	New Tin (II) Fluoride Derivative as a Precursor for Enhancing the Efficiency of Inverted Planar Tin/Lead Perovskite Solar Cells
0	1	0	0.7	0.3	0	0	1	1.34	Highly Efficient Sn/Pb Binary Perovskite Solar Cell via Precursor Engineering: A Two‐Step Fabrication Process
0	0	1	0.4	0.6	0.2	0	0.8	1.35	Inorganic narrow bandgap CsPb0.4Sn0.6I2.4Br0.6 perovskite solar cells with exceptional efficiency
0	0	1	0.4	0.6	0	0	1	1.3
0	0	1	0.4	0.6	0.1	0	0.9	1.33
0	0	1	0.4	0.6	0.333	0	0.667	1.42
0	0	1	0.6	0.4	0	0	1	1.38	Sub-1.4eV bandgap inorganic perovskite solar cells with long-term stability
1	0	0	1	0	0	1	0	2.97	Organic-Inorganic Hybrid Perovskite Single Crystals:Crystallization, Molecular Structures, and Bandgap Engineering
1	0	0	1	0	1	0	0	2.24
1	0	0	0	1	0.333	0	0.667	1.56	Lead-free solid-state organic–inorganic halide perovskite solar cells
1	0	0	0	1	0.667	0	0.333	1.75
1	0	0	0	1	1	0	0	2.15
0.2	0.7	0.1	0.5	0.5	0	0	1	1.25	Combining efficiency and stability in mixed tin–lead perovskite solar cells by capping grains with an ultrathin 2D layer
1	0	0	0.95	0.05	0	0	1	1.5	Efficient and?Stable Ideal Bandgap Perovskite Solar Cell Achieved by?a?Small Amount of?Tin Substituted Methylammonium Lead Iodide
1	0	0	0.9	0.1	0	0	1	1.46
0	0	1	1	0	0.25	0	0.75	1.87	CsPbI2.25Br0.75 solar cells with 15.9% efficiency
0	0	1	0	1	0	0	1	1.3	Recent progress in lead-free perovskite (-like) solar cells
0	0	1	0	1	1	0	0	1.75
0	1	0	0	1	0	0	1	1.4
0.25	0.75	0	0	1	0	0	1	1.33
0	0	1	0	1	0.333	0	0.667	1.37
0.5	0.5	0	0.5	0.5	0	0	1	1.24	High-Performance Near-IR Photodetector Using Low-Bandgap MA0.5FA0.5Pb0.5Sn0.5I3 Perovskite
1	0	0	0.75	0.25	0	0	1	1.38	Ideal Bandgap Organic–Inorganic Hybrid Perovskite Solar Cells
1	0	0	0.5	0.5	0.2	0	0.8	1.35
0	0	1	0.5	0.5	0.33	0	0.67	1.44	Stabilization of inorganic CsPb0.5Sn0.5I2Br perovskite compounds by antioxidant tea polyphenol
0.15	0.85	0	1	0	0.05	0	0.95	1.54	Tuning Bandgap of Mixed-Halide Perovskite for Improved Photovoltaic Performance Under Monochromatic-Light Illumination
0.15	0.85	0	1	0	0.1	0	0.9	1.57
0.15	0.85	0	1	0	0.15	0	0.85	1.6
0.15	0.85	0	1	0	0.2	0	0.8	1.62
0.2	0.8	0	1	0	0.2	0	0.8	1.63
0.15	0.85	0	1	0	0.25	0	0.75	1.65
0.15	0.85	0	1	0	0.3	0	0.7	1.68
0.15	0.85	0	1	0	0.35	0	0.65	1.71
0.15	0.85	0	1	0	0.4	0	0.6	1.76
0.15	0.85	0	1	0	0.45	0	0.55	1.79
0.45	0.55	0	1	0	0.45	0	0.55	1.81
0.4	0.6	0	1	0	0.4	0	0.6	1.77
0.35	0.65	0	1	0	0.35	0	0.65	1.74
0.3	0.7	0	1	0	0.3	0	0.7	1.7
0.25	0.75	0	1	0	0.25	0	0.75	1.66
0	0	1	1	0	0.67	0	0.33	2.07	Highly efficient CsPbIBr2 perovskite solar cells with efficiency over 9.8% fabricated using a preheating-assisted spin-coating method
1	0	0	1	0	0.4	0	0.6	1.77	Crystallisation dynamics in wide-bandgap perovskite films
0	0	1	1	0	0.103	0	0.8967	1.75	CsPbI2.69Br0.31 Solar Cells from A Low-Temperature Fabrication
0	0	1	0.7	0.3	0	0	1	1.34	Tin-lead Alloying for Efficient and Stable All-inorganic Perovskite Solar Cells
0	0	1	0	1	0.667	0	0.333	1.65	Inorganic Halide Perovskite Solar Cells: Progress and Challenges
0	0.8	0.2	1	0	0.7	0	0.3	1.99	Solution-Processed Monolithic All-Perovskite Triple-Junction Solar Cells with Efficiency Exceeding 20%
0.3	0.7	0	0.5	0.5	0	0	1	1.22
0	0.6	0.4	1	0	0.35	0	0.65	1.78	Simplified interconnection structure based on C60/SnO2-x for all-perovskite tandem solar cells
0.45	0.5	0.05	0.5	0.5	0	0	1	1.21
0	0.8	0.2	1	0	0.4	0	0.6	1.75	Combining efficiency and stability in mixed tin–lead perovskite solar cells by capping grains with an ultrathin 2D layer
1	0	0	1	0	0	0.033	0.967	1.54	Insight into the Influence of Cl Incorporation into Lead-Halide Perovskite Materials: A Review
1	0	0	1	0	0	0.133	0.867	1.59
0.03	0.7566	0.213	1	0	0.146	0	0.8245	1.67	Triple-halide wide–band gap perovskites with suppressed phase segregation for efficient tandems
0.75	0.25	0	0	1	0	0	1	1.28	Mixed‐organic‐cation tin iodide for lead‐free perovskite solar cells with an efficiency of 8.12%
0.5	0.5	0	0	1	0	0	1	1.3
0	1	0	0	1	0	0	1	1.36
1	0	0	0	1	0.6	0.0666	0.3334	1.87	Formation of Stable Tin Perovskites Co-crystallized with Three Halidesfor Carbon-based Mesoscopic Lead-free Perovskite Solar Cells
1	0	0	0	1	0.5	0.166	0.334	1.97
0	1	0	0	1	1	0	0	2.4	Wide Band-gap Tuning in Sn-based Hybrid Perovskites throughCation Replacement: the FA1-xMAxSnBr3 Mixed System
0.7	0.3	0	1	0	0	0	1	1.57	Atmospherically induced defects in(FASnI3)0.6(MAPbI3-3xCl3x)0.4perovskites
1	0	0	1	0	0	0	1	1.53	Two-Inch-Sized Perovskite CH 3 NH 3 PbX 3 (X = Cl, Br, I)Crystals: Growth and Characterization
1	0	0	1	0	0	0.25	0.75	1.581	Structural and optical properties of metal-organic halide perovskite thinfilms for varyingmethylammonium chloride and iodide concentrations inthe precursor solution
1	0	0	1	0	0	0.333	0.667	1.61
1	0	0	1	0	0	0.167	0.833	1.543
1	0	0	1	0	0	0.083	0.917	1.516
1	0	0	1	0	0.5	0	0.5	1.95	How Chloride Suppresses Photoinduced Phase Segregation in Mixed Halide Perovskites
0	0	1	1	0	1	0	0	2.32	Ultrafast exciton many-body interactions and hot-phonon bottleneck in colloidal cesium lead halide perovskite nanocrystals
0	0	1	1	0	0.8	0.2	0	2.59
0	0	1	1	0	0.55	0	0.45	2.16
0	0.83	0.17	1	0	0.5	0	0.5	1.86	Composition-Tuned Wide Bandgap Perovskites: From Grain Engineering to Stability and Performance Improvement
0	0.83	0.17	1	0	0.6	0	0.4	1.93
0.5	0.5	0	0.75	0.25	0	0	1	1.33	Progress in Pb-free and less-Pb organic-inorganic hybrid perovskite solar cells
0	0	1	1	0	1	0	0	2.34	Colorful, bandgap-tunable, and air-stable CsPb(IxBr1-x)3 inorganicperovskite films via a novel sequential chemical vapor deposition
0	0	1	1	0	0.5	0	0.5	1.91
0.1	0.9	0	1	0	0.1	0	0.9	1.6	Highly efficient and stable inverted perovskite solar cells with two-dimensional ZnSe deposited using a thermal evaporator for electron collection
0	0	1	1	0	0.67	0	0.33	2.05	Intermolecular Exchange Boosts Efficiency of Air-Stable,Carbon-Based All-Inorganic Planar CsPbIBr2 Perovskite Solar Cells to Over 9%
0	0.75	0.25	0.5	0.5	0	0	1	1.2
0	0.75	0.25	0.5	0.5	0.5	0	0.5	1.8	Formamidinium-Based Lead Halide Perovskites: Structure, Properties, and Fabrication Methodologies
0	0.75	0.25	0.5	0.5	0.17	0	0.83	1.6
0.85	0.15	0	1	0	0.15	0	0.85	1.75	Performance and Stability of Mixed FAPbI3(0.85)MAPbBr3(0.15) Halide Perovskite Solar Cells Under Outdoor Conditions and the Effect of Low Light Irradiation
1	0	0	1	0	1	0	0	2.18	Tunable Band Gap and Long Carrier Recombination Lifetime of Stable Mixed CH3NH3PbxSn1-xBr3 Single Crystals
1	0	0	0.74	0.26	1	0	0	1.88
1	0	0	0	1	1	0	0	2.02
0.6	0.4	0	1	0	0	0	1	1.53	Progress on Novel Perovskite Materials and Solar Cells with Mixed Cations and Halide Anions
0.13	0.87	0	1	0	0	0	1	1.52
0.25	0.75	0	1	0	0	0	1	1.545
0.9	0	0.1	1	0	0	0	1	1.54
0	0.9	0.1	1	0	0	0	1	1.55
0	0.8	0.2	1	0	0	0	1	1.56
0	0.8	0.2	1	0	0.053	0	0.947	1.58
0.15	0.85	0	1	0	0.15	0	0.85	1.57
0.333	0.667	0	1	0	0.333	0	0.667	1.64
0	0.8	0.2	1	0	0.053	0	0.947	1.49
0	0	1	1	0	0	1	0	2.78	Tunable fluorescence and optical nonlinearities of all inorganic colloidal cesium lead halide perovskite nanocrystals
0.9	0	0.1	1	0	0.4	0	0.6	1.82	Opportunities and challenges for tandem solar cells using metal halide perovskite semiconductors
1	0	0	1	0	0	0	1	1.55
0.9	0	0.1	0.75	0.25	0	0	1	1.39	Low-Bandgap Mixed Tin-Lead Perovskites and Their Applications in All-Perovskite Tandem Solar Cells
0.9	0	0.1	0.5	0.5	0	0	1	1.28
0.9	0	0.1	0.25	0.75	0	0	1	1.26
1	0	0	0.9	0.1	0.667	0	0.333	1.79
1	0	0	0.75	0.25	0	0	1	1.24
1	0	0	0.85	0.15	0	0	1	1.32
0	0.85	0.15	1	0	0.7	0	0.3	2	Progress of all-perovskite tandem solar cells: the role of narrowbandgap absorbers
0.81	0	0.19	1	0	0	0	1	1.58
0.15	0.8	0.05	1	0	0.15	0	0.85	1.63	Semitransparent Perovskite Solar Cells: From Materialsand Devices to Applications
1	0	0	0.25	0.75	0	0	1	1.27	A critical review on tin halide perovskite solar cells
1	0	0	0.75	0.25	1	0	0	2.03
1	0	0	0.75	0.25	0.9	0	0.1	1.99
1	0	0	0.75	0.25	0.8	0	0.2	1.9
1	0	0	0.75	0.25	0.7	0	0.3	1.8
1	0	0	0.75	0.25	0.6	0	0.4	1.73
1	0	0	0.75	0.25	0.5	0	0.5	1.65
1	0	0	0.75	0.25	0.4	0	0.6	1.59
1	0	0	0.75	0.25	0.3	0	0.7	1.53
1	0	0	0.75	0.25	0	0	1	1.35
1	0	0	0.9	0.1	0	0	1	1.24
0	0.8	0.2	0.5	0.5	0	0	1	1.28
1	0	0	0.25	0.75	0.4	0	0.6	1.34
1	0	0	1	0	0.29	0	0.71	1.71	Progress in Tandem Solar Cells Based on Hybrid Organic–Inorganic Perovskites
0.17	0.83	0	1	0	0.16	0	0.84	1.63	Light Management in Monolithic Perovskite/Silicon Tandem Solar Cells
0.38	0.5	0.12	1	0	0.32	0	0.68	1.69
0.14	0.77	0.09	1	0	0.86	0	0.14	1.59	Solution processed perovskite incorporated tandem photovoltaics: developments,manufacturing, and challenges
0	0	1	0	1	0.5	0	0.5	1.77
0	0	1	0	1	0.333	0.667	0	2.1	Progress on the Development of Inorganic Lead-Free Perovskite Solar Cells
0	0	1	0	1	0.667	0.333	0	1.9
0	0	1	0	1	0	1	0	2.8
1	0	0	1	0	0	0.0666	0.9334	1.6	In Situ Formation of Ag2MoO4in a Ag/MoO3Buffer Layer EnablesHighly Efficient Inverted Perovskite Cell for a Tandem Structure
0.03	0.97	0	1	0	0.015	0.015	0.97	1.561	Natively textured surface of?Ga-doped ZnO films electron transporting layer for?perovskite solar cells: further performance analysis from?device simulation
0	1	0	1	0	0	0	1	1.53	Combination of Hybrid CVD and Cation Exchange for Upscaling Cs-Substituted Mixed Cation Perovskite Solar Cells with High Efficiency and Stability
0	0.97	0.03	1	0	0	0	1	1.53
0	0.93	0.07	1	0	0	0	1	1.54
0	0.83	0.17	1	0	0	0	1	1.56
1	0	0	0.68	0.32	1	0	0	1.8	Progress of Surface Science Studies on ABX3-Based Metal Halide Perovskite Solar Cells
1	0	0	0	1	0	0	1	1.24
0	1	0	0	1	0	0	1	1.24
0	0	1	0	1	0	0	1	1.25
1	0	0	1	0	0.9	0	2.1	1.75	An efficient planar‐heterojunction solar cell based on wide‐ bandgap CH3NH3PbI2.1Br0.9 perovskite film for tandem cell application
0	1	0	1	0	1	0	0	2.26	Intrinsic and Extrinsic Stability of Formamidinium Lead Bromide Perovskite Solar Cells Yielding High Photovoltage
1	0	0	1	0	0.333	0	0.667	1.77	Manipulating Crystallization of Organolead Mixed-Halide Thin Films in Antisolvent Baths for Wide-Bandgap Perovskite Solar Cells
1	0	0	1	0	1	0	0	2.3	Exploring the Limiting Open-Circuit Voltage and the Voltage Loss Mechanism in Planar CH3NH3PbBr3 Perovskite Solar Cells
0.7	0.3	0	1	0	0.2	0	0.8	1.69	Effects of formamidinium and bromide ion substitution in methylammonium lead triiodide toward high-performance perovskite solar cells
0	0	1	1	0	0.333	0	0.667	1.92	Potassium Incorporation for Enhanced Performance and Stability of Fully Inorganic Cesium Lead Halide Perovskite Solar Cells
0	0	1	0.9	0.1	0.333	0	0.667	1.79	CsPb0.9Sn0.1IBr2 Based All-Inorganic Perovskite Solar Cells with Exceptional Efficiency and Stability
0	0.83	0.17	1	0	0.4	0	0.6	1.75	Effect of non-stoichiometric solution chemistry on improving the performance of wide-bandgap perovskite solar cells
1	0	0	0.5	0.5	0	0	1	1.22	Highly Efficient Perovskite–Perovskite Tandem Solar Cells Reaching 80% of the Theoretical Limit in Photovoltage
0	0.83	0.17	1	0	0.5	0	0.5	1.8	Perovskite-perovskite tandem photovoltaics with optimized bandgaps
0	0.6	0.4	1	0	0.3	0	0.7	1.76	Tin-lead halide perovskites with improved thermal and air stability for efficient all-perovskite tandem solar cells
0	0.75	0.25	0.5	0.5	0	0	1	1.27
0	0.83	0.17	1	0	0.5	0	0.5	1.83	Solar Cells:Thermionic Emission-Based Interconnecting Layer Featuring Solvent Resistance for Monolithic Tandem Solar Cells with Solution-Processed Perovskites
0	0.83	0.17	1	0	0.7	0	0.3	1.94	Solution-Processed All-Perovskite MultiJunction Solar Cells
0	0.8	0.2	1	0	0.3	0	0.7	1.99	Tuning Lattice Structure of Ferroelastic Twin-Domains Achieving Efficient Perovskite Solar Cells
0	1	0	1	0	0	0	1	1.48	Phase-Pure α‑FAPbI3 for Perovskite Solar Cells
0.16	0.79	0.05	1	0	0.16	0	0.84	1.58	A Bifunctional Saddle-Shaped Small Molecule as a Dopant-Free Hole Transporting Material and Interfacial Layer for Efficient and Stable Perovskite Solar Cells
0	0.83	0.17	1	0	0.2	0	0.8	1.6	Room-temperature Sputtered NiOx for hysteresis-free and stable inverted Cs-FA mixed-cation perovskite solar cells
0.16	0.79	0.05	1	0	0	0	1	1.54	Low-temperature Synthesized Nb–doped TiO 2 Electron Transport Layer enabling High-efficiency Perovskite Solar Cells by Band Alignment Tuning
0.16	0.79	0.05	1	0	0.15	0	0.85	1.62
0.1196	0.8004	0.08	1	0	0.12	0	0.8804	1.6	Saddle-like, conjugated, cyclooctatetrathiophene-based, hole-transporting material for perovskite solar cells
0.85	0.15	0	1	0	0.05	0	0.95	1.58	Solution-processed Sr-doped NiOxas hole transport layer for efficient and stable perovskite solar cells
0.1615	0.7885	0.05	1	0	0.17	0	0.83	1.7	Facile synthesis of triphenylamine-based hole-transporting materials for planar perovskite solar cells
0.083	0.747	0.17	1	0	0.13	0	0.87	1.6	Non-Fullerene Small Molecule Electron-T ransporting Materials for Efficient p-i-n Perovskite Solar Cells
1	0	0	1	0	0.034	0.016	0.95	1.58	Polymer Modification on NiOx Hole Transport Layer Boosts Open-Circuit Voltage to 1.19 V for Perovskite Solar Cells
0.1425	0.8075	0.05	1	0	0.143	0	0.8575	1.6	Improvement of photovoltaic performance of perovskite solar cells by interface modification with CaTiO3
0.05	0.95	0	1	0	0.05	0	0.95	1.51
0.14	0.81	0.05	1	0	0.15	0	0.85	1.6	Inverted perovskite solar cells with high fill-factors featuring chemical bath deposited mesoporous NiOnhole transporting layers
0	1	0	1	0	0	1	0	3.02	Progress of Surface Science Studies on ABX3-Based Metal Halide Perovskite Solar Cells
0	1	0	1	0	1	0	0	2.25
0	0	1	1	0	0.993	0.0067	0	2.35	Compositional Engineering of Chloride Ions Doped CsPbBr3 Halides for Highly Efficient and Stable All-Inorganic Perovskite Solar Cells
1	0	0	0.75	0.25	0.2	0	0.8	1.48	A critical review on tin halide perovskite solar cells
1	0	0	0.75	0.25	0.1	0	0.9	1.43
0	0	1	1	0	0.25	0	0.75	1.87	Interface engineering gifts CsPbI2.25Br0.75solar cells high performance
0.153	0.747	0.1	1	0	0.17	0	0.83	1.6	Self-Assembly of Hybrid Oxidant POM@Cu-BTC for Enhanced Efficiency and Long-time Stability of Perovskite Solar Cells
0.16	0.79	0.05	1	0	0.17	0	0.83	1.63	Synergistic Cascade Carrier Extraction via Dual Interfacial Positioning of Ambipolar Black Phosphorene for High-Efficiency Perovskite Solar Cells
0.1235	0.8265	0.05	1	0	0.13	0	0.87	1.6	P3HT with Zn(C6F5)2as p-Type Dopant for the Enhanced Performance of Planar Perovskite Solar Cells
0.82	0.18	0	0	1	1	0	0	1.92	Wide Band-gap Tuning in Sn-based Hybrid Perovskites throughCation Replacement: the FA1-xMAxSnBr3 Mixed System
1	0	0	0.39	0.61	1	0	0	1.77	Tunable Band Gap and Long Carrier Recombination Lifetime of Stable Mixed CH3NH3PbxSn1-xBr3 Single Crystals
1	0	0	1	0	0.667	0	0.333	2.05	Manipulating Crystallization of Organolead Mixed-Halide Thin Films in Antisolvent Baths for Wide-Bandgap Perovskite Solar Cells
0	0.9	0.1	0	1	0	0	1	1.67	Efficient and stable tin perovskite solar cells enabled by amorphous-polycrystalline structure
