# Supplementary material for: Employing the Interpretable Ensemble Learning Approach to Predict the Bandgaps of the Halide Perovskites
Source: Materials (Basel). 2024 Jun 2;17(11):2686. doi: 10.3390/ma17112686 (PMC11173945; doi:10.3390/ma17112686)
Supplement: Supplementary file 1 [file materials-17-02686-s001.zip › materials-2994748-Table S2. MASn1-xPbxI3.xlsx]

## Sheet: Sheet1
PBE0+SOC
MA	FA	Cs	Pb	Sn	Br	Cl	I	Bandgap
1	0	0	0	1	0	0	1	1.3
1	0	0	0.125	0.875	0	0	1	1.275
1	0	0	0.25	0.75	0	0	1	1.19
1	0	0	0.375	0.625	0	0	1	1.176
1	0	0	0.625	0.375	0	0	1	1.268
1	0	0	0.75	0.25	0	0	1	1.35
1	0	0	0.875	0.125	0	0	1	1.465
1	0	0	1	0	0	0	1	1.646
实验值
1	0	0	0	1	0	0	1	1.21
1	0	0	0.08	0.92	0	0	1	1.16
1	0	0	0.12	0.88	0	0	1	1.144
1	0	0	0.22	0.78	0	0	1	1.134
1	0	0	0.375	0.625	0	0	1	1.12
1	0	0	0.56	0.44	0	0	1	1.127
1	0	0	0.65	0.35	0	0	1	1.223
1	0	0	1	0	0	0	1	1.53
